# Supplementary material for: Development of virus-induced genome editing methods in Solanaceous crops
Source: Hortic Res. 2023 Nov 17;11(1):uhad233. doi: 10.1093/hr/uhad233 (PMC10782499; doi:10.1093/hr/uhad233)
Supplement: Web_Material_uhad233 [file web_material_uhad233.zip]

Archive with 17 entries (17 files):
- 231015_VIGE-in-solanaceous-crops-MS_Horticulture-Research_Supplementary Data_Final.docx
- Fig. S2.pdf
- Fig. S3.pdf
- Fig. S5.pdf
- Fig. S6.pdf
- Fig. S7.pdf
- Fig. S8.pdf
- Fig. S9.pdf
- Fig. S10.pdf
- Fig. S11.pdf
- Fig. S13.pdf
- Fig. S14.pdf
- Fig. S15.pdf
- Fig.-S1.PDF
- Fig.-S4.PDF
- FIg.-S12.PDF
- Fig.-S16.PDF
